# Supplementary material for: Structure and transport mechanism of P5B-ATPases
Source: Nat Commun. 2021 Jun 25;12:3973. doi: 10.1038/s41467-021-24148-y (PMC8233418; doi:10.1038/s41467-021-24148-y)
Supplement: Supplementary file 4 — Source Data [file 41467_2021_24148_MOESM4_ESM.xlsx]

## Sheet: Sheet1
ctYpk9 activity measurements (A620 nm)
	sample 1	sample 2	sample 3
Buffer	0.316	0.3247	0.3243
ctYpk9	0.3972	0.4271	0.4043
ctYpk9(D680N)	0.3185	0.3159	0.3246
ctYpk9-N100deletion	0.6381	0.7489	0.7276
ctYpk9+SPM	0.8285	0.7984	0.7654
ctYpk9(D680N)+SPM	0.3265	0.3235	0.327
ctYpk9-N100deletion+SPM	0.9456	0.9789	0.8963
